# Supplementary material for: Comparative Risk of Serious Infections Associated With Treatment of Inflammatory Bowel Disease
Source: Inflamm Bowel Dis. 2025 Oct 16;32(2):199–206. doi: 10.1093/ibd/izaf218 (PMC12857427; doi:10.1093/ibd/izaf218)
Supplement: izaf218_Supplementary_Data [file izaf218_supplementary_data.zip]

Archive with 1 entries (1 files):
- Supplemental data.docx
